# Supplementary material for: Towards an Improvement of Anticancer Activity of Benzyl Adenosine Analogs
Source: Molecules. 2021 Nov 25;26(23):7146. doi: 10.3390/molecules26237146 (PMC8658949; doi:10.3390/molecules26237146)
Supplement: Supplementary file 1 [file molecules-26-07146-s001.zip]

Archive with 1 entries (1 files):
- molecules-1461662-supplementary.pdf
